# Supplementary material for: Citral-Containing Essential Oils as Potential Tyrosinase Inhibitors: A Bio-Guided Fractionation Approach
Source: Plants (Basel). 2021 May 13;10(5):969. doi: 10.3390/plants10050969 (PMC8152484; doi:10.3390/plants10050969)
Supplement: Supplementary file 1 [file plants-10-00969-s001.zip]

Archive with 1 entries (1 files):
- plants-1204612-supplementary.pdf
